# Supplementary material for: Prolyl Hydroxylase Inhibitor-Mediated HIF Activation Drives Transcriptional Reprogramming in Retinal Pigment Epithelium: Relevance to Chronic Kidney Disease
Source: Cells. 2025 Jul 21;14(14):1121. doi: 10.3390/cells14141121 (PMC12293706; doi:10.3390/cells14141121)
Supplement: Supplementary file 1 [file cells-14-01121-s001.zip]

Archive with 1 entries (1 files):
- cells-3736321-supplementary.pdf
